# Supplementary material for: PDIA3 Inhibition Facilitates Sensitivity of IKE‐Induced Ferroptosis via STAT3/LCN2 Axis to Improve Glioblastoma Therapy
Source: Adv Sci (Weinh). 2025 Dec 14;13(12):e14191. doi: 10.1002/advs.202514191 (PMC12948197; doi:10.1002/advs.202514191)
Supplement: Supplementary file 2 — Supporting Information [file ADVS-13-e14191-s002.xlsx]

## Sheet: Primers
	Gene name	Sequence
	NEDD4L-qPCR-F	GACATGGAGCATGGATGGGAA
	NEDD4L-qPCR-R	GTTCGGCCTAAATTGTCCACT
	P4HB-qPCR-F	GGCTATCCCACCATCAAGTTC
	P4HB-qPCR-R	TCACGATGTCATCAGCCTCTC
	PDIA2-qPCR-F	GCTGAGGAGTTTGGTGTGAC
	PDIA2-qPCR-R	AGAAGCCAATGACCACTAGGT
	PDIA3-qPCR-F	GCCTCCGACGTGCTAGAAC
	PDIA3-qPCR-R	GCGAAGAACTCGACGAGCAT
	PDIA4-qPCR-F	GGCAGGCTGTAGACTACGAG
	PDIA4-qPCR-R	TTGGTCAACACAAGCGTGACT
	PDIA5-qPCR-F	AAAGGTCTCCTCGCTCATTGA
	PDIA5-qPCR-R	CACCAGTACATTATTCCGGGTTC
	PDIA6-qPCR-F	AGGAGGTCAGTATGGTGTTCAG
	PDIA6-qPCR-R	GAGGCGATCCTTCACGAGC
	ERp29-qPCR-F	CTCTCAAGTGTGAAGGAGACTCA
	ERp29-qPCR-R	GGCGATCCGTGTCATCTCTG
	CHAC1-qPCR-F	GAACCCTGGTTACCTGGGC
	CHAC1-qPCR-R	CGCAGCAAGTATTCAAGGTTGT
	NOS2-qPCR-F	TTCAGTATCACAACCTCAGCAAG
	NOS2-qPCR-R	TGGACCTGCAAGTTAAAATCCC
	CYB5R4-qPCR-F	TGCCTGGTTGGCAGAATGG
	CYB5R4-qPCR-R	TCTTTGGCAAGTGTATCTGTCAC
	LCN2-qPCR-F	GACAACCAATTCCAGGGGAAG
	LCN2-qPCR-R	GCATACATCTTTTGCGGGTCT
	STC1-qPCR-F	AGGTGCAGGAAGAGTGCTACA
	STC1-qPCR-R	GACGACCTCAGTGATGGCTT
	STAT3-qPCR-F	CAGCAGCTTGACACACGGTA
	STAT3-qPCR-R	AAACACCAAAGTGGCATGTGA
	SLC7A11-qPCR-F	TCTCCAAAGGAGGTTACCTGC
	SLC7A11-qPCR-R	AGACTCCCCTCAGTAAAGTGAC
	huActin-qPCR-F	GTTGCTATCCAGGCTGTGCT
	huActin-qPCR-R	AGGGCATACCCCTCGTAGAT
