# Supplementary material for: PDIA3 Inhibition Facilitates Sensitivity of IKE‐Induced Ferroptosis via STAT3/LCN2 Axis to Improve Glioblastoma Therapy
Source: Adv Sci (Weinh). 2025 Dec 14;13(12):e14191. doi: 10.1002/advs.202514191 (PMC12948197; doi:10.1002/advs.202514191)
Supplement: Supplementary file 3 — Supporting Information [file ADVS-13-e14191-s001.xlsx]

## Sheet: siRNA
	Gene name	Sequence
siP4HB (Mix of siRNA#1 and siRNA#2)	siP4HB#1	CAGGGAACCUCUCUGAAGU
	siP4HB#2	UGAGUCUUGAUUUCACCUC
	siPDIA2	CGCUUGGUCAACCUUGAAACC
siPDIA3 (Mix of siRNA#1 and siRNA#2)	siPDIA3 #1	GGAAUAGUCCCAUUAGCAA
	siPDIA3 #2	GGGCAAGGACUUACUUAUU
	siPDIA4	CUAACAACCUGAGAGAAGAUU
	siPDIA5	GGAUGAUGCCGCAUUUCCAUU
	siPDIA6	GCGAGUCUCCUGUGGAUUAUG
siERP29 (Mix of siRNA#1 and siRNA#2)	siERP29#1	GAUUAUGGUGACAAGCUGA
	siERP29#2	UGGAUACGGUCACUUUCUA
	siSTAT3	CCACUUUGGUGUUUCAUAA
	siATF4	UUCUAUCAAAUCUUUCAGG
siNEDD4L (Mix of siRNA#1 and siRNA#2)	siNEDD4L#1	GCUAGACUGUGGAUUGAGU
	siNEDD4L#2	GCGUAUCCGGUUACUGCAG
sc (Mix of siRNA#1 and siRNA#2)	sc-conctrol-#1	UUCUCCGAACGUGUCACGU
	sc-conctrol-#2	ACGUGACACGUUCGGAGAA
