# Supplementary material for: PDIA3 Inhibition Facilitates Sensitivity of IKE‐Induced Ferroptosis via STAT3/LCN2 Axis to Improve Glioblastoma Therapy
Source: Adv Sci (Weinh). 2025 Dec 14;13(12):e14191. doi: 10.1002/advs.202514191 (PMC12948197; doi:10.1002/advs.202514191)
Supplement: Supplementary file 4 — Supporting Information [file ADVS-13-e14191-s004.xlsx]

## Sheet: Antibody
Name	Source of host	Inventor	Catalog Number
Primay antibodies
Ubiquitin（P4D1）	M	CST	3936T
Ubiquitin（E4I2J）	R	CST	43124S
DYKDDDDK Tag	M	Vazyme	B3201CAA
Lipocalin-2/NGAL	R	abcam	AB125075
Cas9	R	proteintech	26758-1-AP
ATF4	R	proteintech	10835-1-AP
STAT3	R	proteintech	10253-2-AP
GAPDH	R	proteintech	10494-1-AP
Beta Actin	M	proteintech	66009-1-Ig
ERp57/ERp60	M McAb	proteintech	66423-1-Ig
ERp57/ERp60	R	proteintech	15967-1-AP
𝛽-Actin	M	proteintech	20536-1-AP
NEDD4L	R	CST	4013S
Glutathione Peroxidase 4	R	abcam	ab125066
𝛽-Tubulin	R	proteintech	10068-1-AP
xCT/SLC7A11(D2M7A)	R	CST	12691S
PDI(C81H6)	R	CST	3501T
normal mouse IgG		SantaCruz Biotechnology	sc-2025
K48-linkage Specific Ubiquitin	R	Abclonal	A3606
Secondary antibodies	Anti-M	proteintech	SA00001-1
	Anti-R	proteintech	SA00001-2
Note, M: mouse, R: rabbit
