# Supplementary material for: PDIA3 Inhibition Facilitates Sensitivity of IKE‐Induced Ferroptosis via STAT3/LCN2 Axis to Improve Glioblastoma Therapy
Source: Adv Sci (Weinh). 2025 Dec 14;13(12):e14191. doi: 10.1002/advs.202514191 (PMC12948197; doi:10.1002/advs.202514191)
Supplement: Supplementary file 5 — Supporting Information [file ADVS-13-e14191-s005.xlsx]

## Sheet: TDNs
	Table S4 Sequence for TDN synthesis
	Name	Sequence (5` to 3`)
	S1	ATTTATCACCCGCCATAGTAGACGTATCACCAGGCAGTTGAGACGAACATTCCTAAGTCTGAATTTTTTGGTGGTGGTGGTTGTGGTGGTGGTGG
	S2	ACATGCGAGGGTCCAATACCGACGATTACAGCTTGCTACACGATTCAGACTTAGGAATGTTCG
	S3	ACTACTATGGCGGGTGATAAAACGTGTAGCAAGCTGTAATCGACGGGAAGAGCATGCCCATCCTTTTTTGCGTGGTACCACGC
	S4	ACGGTATTGGACCCTCGCATGACTCAACTGCCTGGTGATACGAGGATGGGCATGCTCTTCCCG
	S4-FAM	ACGGTATTGGACCCTCGCATGACTCAACTGCCTGGTGATACGAGGATGGGCATGCTCTTCCCGTTT-FAM
	S4-Cy5	ACGGTATTGGACCCTCGCATGACTCAACTGCCTGGTGATACGAGGATGGGCATGCTCTTCCCGTTT-Cy5
	Note：red words, the sequence of AS1411; green words, the sequence of TfR aptamer.
